# Supplementary material for: An Extracellular/Membrane-Bound S100P Pool Regulates Motility and Invasion of Human Extravillous Trophoblast Lines and Primary Cells
Source: Biomolecules. 2023 Aug 9;13(8):1231. doi: 10.3390/biom13081231 (PMC10452538; doi:10.3390/biom13081231)
Supplement: Supplementary file 1 [file biomolecules-13-01231-s001.zip]

Archive with 2 entries (2 files):
- biomolecules-2407713 figure S1.pdf
- biomolecules-2407713-TableS S1 and S2.pdf
